# Supplementary material for: Fluorescence Quenching of Graphene Quantum Dots from Orange Peel for Methyl Orange Detection
Source: Nanomaterials (Basel). 2025 Feb 28;15(5):376. doi: 10.3390/nano15050376 (PMC11901586; doi:10.3390/nano15050376)
Supplement: Supplementary file 1 [file nanomaterials-15-00376-s001.zip]

Archive with 1 entries (1 files):
- nanomaterials-3425835-supplementary.pdf
